# Supplementary material for: The CgATG16 Was Involved in Growth, Development and Virulence Through Autophagy Modulation in the Rubber Tree Anthracnose Fungus Colletotrichum gloeosporioides
Source: J Fungi (Basel). 2025 Nov 23;11(12):828. doi: 10.3390/jof11120828 (PMC12734049; doi:10.3390/jof11120828)
Supplement: Supplementary file 1 [file jof-11-00828-s001.zip]

Archive with 1 entries (1 files):
- jof-3859445-supplementary.pdf
